# Supplementary material for: Meta-QTL for resistance to white mold in common bean
Source: PLoS One. 2017 Feb 15;12(2):e0171685. doi: 10.1371/journal.pone.0171685 (PMC5310892; doi:10.1371/journal.pone.0171685)
Supplement: S1 Table — (XLSX) [file pone.0171685.s002.xlsx]

## Sheet: S1 Table
S1 Table. SNPs that define the start, peak, and end position of white mold meta-QTL in common bean.
Meta-QTL	SNP postion in interval	Name	Sequence and SNP
WM1.1	Start	sc00022ln1003704_196226_C_A_32698098	TTACTCTCATAACCGTTATCTCCATCATCCGTGTGAATCAAATATGATGCAAGACAGTTG[C/A]ATAAATGGGACCCTCCCAAGACTGTGTTGCAAGTAAACCAAGCAATAAAACAACAGAAAA
	Peak	ss715645277	ACTAAGTGAACATTTTATAATGCTTTATGCGATCTCAGTATATACACTCAAATTCAGAAC[A/G]ATGGTGTCTCGTGTGATTTGAAAGTGGAAGATTTTTAGTTCAGCTCTGTGACCTCTGAGG
	End	ss715645252	TGGAAGTGCCATCTACTCGGTGCTGAGCACTATAATTTATGTGCTTTTCTGCTTCGTTCT[G/T]ATACGTCCTTATTTGGTGGATATAATAGTGCGAAAAaCCAATCAAAATGAGTGGGACAAT
WM2.2	Start	sc00240ln364462_178258_A_C_156519318	CTTCTATGTATTGTGTTCTTACTCATCATGCACTCATTAGGGTAGGTGGGCTGGTGGGGT[A/C]TATTGGAGGGAAATTAATTAAAAACTAAGTTGATACAAGAGTCAGATTGGGCACATAGGC
	Peak	BARC-PV-0003658	CCCCAAAACTGAACCTCAACCCCAACCTGAACCATCCATCTCCAAACCAGAGCCTCAGGAATTCGTTGCGACTGTGAAAAAGAGCGAAGATGGCGTGGAAACAGTGTCGCCAATTCATACAAAGCCC[A/G]AACTCAACACCAATGTGCAAATGGAAACGGAACCCAAGTCGGAACCGGAAGACGGAGAAGAACCACGACGAGATGATCCCATGGACGAAGATACTCCCGAAGATACAGTTGTG
	End	sc05065ln6725_2519_A_G_454125116	GTATTGTATCTCCCTGATGTGTCCAACACTCAGCAACTTTTGGGTTTCTTCCCTTACGAC[A/G]AGGCTCCTCTCTTCGTTGAACTTCTGCGTTCTCTGTCGCACGGGGCGAACTTTGGCGTCC
WM3.1	Start	sc00414ln257081_19411_C_A_210009615	AAAAaGTAAACGGGCTTTTCCGTTCCATCCAGACAAATCTTCATCTCCATCTTAATGAAA[C/A]AACCTTCCCCATCGCGTTCCGTTTAAGAATCACGTTCGTACCGATTCTTCACCTTTTTCC
	Peak	BARC-PV-0000203	GCGTCGAGGAGGAGGTTCTCCGGCTTGAGGTCGCGGTGGTAGACGCCGCGGCTGTGGCAGAAGTCGACGGCGGAAATCA[A/G]CTGCTGGAAGTAGAGTCTGGCGACGTCCTCCTTCAACCGACCTTTGGAGACCTTGTTGAAGAGCTCTCCGCCGCGCACGAGCTCCATGGCGATGTAGATCTTGGACTTGCTGGCCATGACTTCGTGGAGTTCCACGATGTTTGAGTGCTTCACCATCTTCATAACCGAGATCTCCCTCTTTACCTGCTCCATCATCCCCACTTTTATCACCTTCTCCTTCCCCACCACCTTCATCGCCACGCTCC
	End	sc00079ln659676_266197_T_C_77603760	ACATTGCTTGGGAACACACTTTCTTACAATAGAGTTGTCATGAAGATTCAGGATCATTCC[T/C]ATTTTCACTAAAACAAAAAaTGAAGAAACAAGAAATGTTTTTTtGGGACTTCTGAGATTC
WM5.4	Start	ss715640347	ATTTTGGTGACCAAATTTCCTACGACCAATTTAGCTAACAAAATTTCGGTTGTAAATTAG[T/C]GACCACTTTATAATTTGGTCGCTAGAGGCTTTGCGATTAGGGTTTTCGCTTCCATTTTTA
	Peak	ss715639858	ACCAGCGACACCTGCGTGACCGGAGTTCTGTTGGTGgTGGTGCATGACGGAGTAGGATCG[T/C]AGCAGCTCTCCCTGTCATAATCATCGCAACCATCGACGACACGCCCTAAGCCATGAACCA
	End	ss715647500	TGATTTAGCAGCCACACCCTTGACCCTGAAAATCTCATCATAGTGGGAGAGATATCCATC[C/A]ACCATCACTCTCATATCACTATCTGATAAGGGTACTTGCAACCCGTTCCGGAGCTCTCCC
WM6.2	Start	sc00012ln1449677_1219853_G_A_21285718	TGTGAAGCTTCTCATCTTCATGCAAACTAGGACATGTGGTTAAGCATTAACATCCTACTA[G/A]ATTGTGATGCATCATAGCATGTATGCCAGAAATCCACCACTCCCTGTATTTAGTGAGTAT
	Peak	BARC-PV-0002938	CCATTCTCTTCCTAACATAAGCTCTTCTTTCTTnnnnTGnnnAGTTnnGGTCCTGGAGTCCCTCTGCGAGAATCAAGGGTTGGGGTTGATGGAAGGGACACTTGGATCTCCAAGAGGTTTGAGGAGGAGCAGTTCCCAACA[C/T]CCTTTTGAGGAAGAATGAGCAGAGCCATTTTCTGAGAATGTTGGGGTTGGAGCAGAGAAAAGGAGGGTAGTCCCAGTTGAGGTAACAGGGGATTTGGGT
	End	BARC-PV-0004089	CCCTTGTGGCAGCTCATGGGATCGATTAGGGATTTGAGGCAGAGGCAACACGCATCnAAGGGCTTGATGGAGTCCCTCCCCAACCTCTCTTTCTGTGTCCCATATCC[A/T]AGTTTTCGCTTCTCGTCGTACGTGAAGAACGCGAGATCGTTGTTGTTCTTCGAGTGTCTCTGAGGCATCTTTTTCCCCAATTCACACCACAAACGATAGATTGTTAGGGTTTCAGATCTTCGACTTCGACTTC
WM7.5	Start	ss715648636	TTTGGACTAAAATATTACGCAACCTTGTACAATTTTGGAAGCGTAGCAAGTCCACTGGGG[T/C]TATATCTGCTTAATGTGAAAATGACTGGTTATTTGTATGACAAAGAAGCAAAGAAGCAAC
	Peak	ss715646350	GTTAAAAAAAaCATTAAATGTATTATTTACTAGATCAAATACTAAAGAGAGAGAAAAGAT[A/G]GTTATAAATGAGAATGCATTGTTCTATAGTTGCAATGAGTTGTTGTAGTACAAAAAACAC
	End	ss715646471	TTTGCATCAAATCATTATTTTTTTtACTATTATTACAAAAAaGAAGTTTCACATTAATTG[T/C]TCATTGACTTGTGGCGAGCAAGTCTTTGTGGTTCTCCTGAGGTGAAGACTTCGCATTTCT
WM7.1	Start	ss715650404	TCAAAATCAAAATCCATAAAATTATTTCAGAAAGGACCTTTTCATCCACACCCCTTTTAT[C/T]ATTTCACAAAAAATTTGGGTGCAAGTTCAAAATTGATTGATTGCACGAAGTAAATGCCAC
	Peak	ss715639547	GACGTTGAATATGTGAAATCCAATTGTTCATCGCCTTTTGCCAAGCGCCATTTACTCTTG[T/C]TCAAGTCTCGCCACCCAACATCACAATTATCATCAGGTTTTGAGCTAAAATCAATTACCC
	End	ss715640158	TACATCTTAAAATAAAGCTTCCCACCCCAGACAAGAAGGTCATTTACCATGAAAGTTAAT[C/A]AAAAAGTAGCAAGAAAGTATTATAAGAATAACATGAGAACATGTCGAGGAAGTTACACCA
WM7.4	Start	sc00514ln216185_53861_T_C_233716853	TGTAAGGGCCTCTTTTATTTTTTtGGTTTATAATTTCAGCCAGTTGTGTAACATAGTGTC[T/C]TGTCATTTCAAACACATAAAAAAATCATCACAACATGTAATATTACCCTATAATAATTAA
	Peak	sc00937ln125587_20161_A_G_303211178	ATCACCACCACCTCCCTTATTTTTAACCCTCCAAATCAAATCTCAAAACATGTTTCGCTT[A/G]TTTGTTCTTCccTCTCTCGGTCCATTTtCTCACTCCTAGACTAACATGCCTCCCCTTTTC
	End	ss715639387	TTAAAGGAACCATCTACAAGTAGAGTCCATTGACAACCATCCTACTCGGTTAGAGGAGGA[C/T]TGAGCTCAGCTGCAAAATCATCTAAAGCTTGCAATTTAATTGCCCCCcTAGGTTGGTACT
WM8.3	Start	ss715644382	TGTCCCACCGTCTTCAAGAGCGAAGAGGTCAGGGGACGAGGGAGCGCTTGGTGTTCGATC[T/G]CAGGGCGATGTCGGACGACCAATAGTGGAGGAATGGGAGGTCGTCGCCGTCGTAGGCCTA
	Peak	sc00615ln187153_104030_C_T_254230502	CAGTAGACACTCGGTATTGGATGTTTGAACATACCCGCAGTAGAGGGAGTTCATACACAC[C/T]AAGAGGAAGTTAGACAAGCAAAAAaCTTAGCGTATTTTtATTACTTCAGTTATCAACAGT
	End	BARC-PV-0003241	CCTGAATCAACTCAGTTGGACCTGATCCTAAATCGACTAGGCTTGACTTGAGCTCAGGCTGTCTCGGCTCCACCTGAGCTCGGGTCGACTCGATTCAACCTTAGCTCGCGCCAACTCGATTTGACCTAACTCATGCC[A/G]ACTCAGCTCGACCATAGCTCGAGTCGACTCGGCTTGACCTTAGCGCAGGCTGGACCTAGGAAAGGTCCAACTAGACTCAACTTAGCCTGCGACCGAGCT
The sequence surrounding the SNP is located in column "Sequence and SNP", and the polymorphism that defines the SNP is noted in brackets.
